# Supplementary material for: From Sampling to Sequencing: A Liquid Biopsy Pre-Analytic Workflow to Maximize Multi-Layer Genomic Information from a Single Tube
Source: Cancers (Basel). 2021 Jun 15;13(12):3002. doi: 10.3390/cancers13123002 (PMC8232701; doi:10.3390/cancers13123002)
Supplement: Supplementary file 1 [file cancers-13-03002-s001.zip]

Archive with 1 entries (1 files):
- cancers-1181776-supplementary.pdf
